# Supplementary material for: Methylome analyses of three glioblastoma cohorts reveal chemotherapy sensitivity markers within DDR genes
Source: Cancer Med. 2020 Sep 29;9(22):8373–85. doi: 10.1002/cam4.3447 (PMC7666733; doi:10.1002/cam4.3447)
Supplement: Supplementary file 1 — Data S1 [file CAM4-9-8373-s001.xlsx]

## Sheet: all OS
CpG	gene	CpG coefficient	CpG p-value	multivar. coefficient	multivar. p-value	multivar. c-index	SEM (c)	BH adj CpG p-value	BH adj multivar. p-value
cg04706276	EXO1	-4.60928	0.0406999	-10.1373	8.85177e-05	0.685973	0.0143629	0.113055	0.00221294
cg04728789	CSNK1E	-0.636902	0.255181	-2.07411	0.000344952	0.686017	0.0143893	0.375266	0.00317755
cg17945153	CCND3	-1.18449	1.61422e-05	-0.987364	0.000381306	0.682359	0.0145983	0.000134518	0.00317755
cg03050669	TP73	-1.17523	0.0107658	-1.55478	0.000675297	0.681724	0.0147394	0.0448575	0.0042206
cg23163013	TP73	-1.44205	0.00151483	-1.2812	0.00367134	0.685293	0.0144723	0.00757415	0.0139874
cg26825849	CUL4A	-0.442318	0.184082	-0.981152	0.00299776	0.683818	0.0146514	0.306803	0.0139874
cg13110239	CSNK1E	-0.678509	0.405015	-2.32633	0.00391648	0.683652	0.0146178	0.562522	0.0139874
cg16121177	EXO1	-2.02878	0.0544856	-3.42352	0.00449072	0.682403	0.0145248	0.126353	0.0140335
cg14194875	MGMT	-1.5929	1.06225e-08	-1.02502	0.0084123	0.681663	0.0146807	1.7141e-07	0.0233675
cg13943358	TP73	-2.233	0.00010564	-1.34012	0.01531	0.680514	0.0148934	0.00066025	0.0382749
cg18597188	XRCC3	-0.136352	0.751725	-1.03928	0.0169674	0.682199	0.0147558	0.854233	0.0385623
cg25999604	XRCC3	-0.670382	0.0555951	-0.83547	0.0187709	0.682061	0.0148111	0.126353	0.039106
cg00554702	CHEK1	-3.48173	0.0260491	-4.00935	0.0235124	0.677679	0.0146216	0.0930326	0.044947
cg00778920	PRPF19	-2.3123	0.0676918	-2.86939	0.0251703	0.680602	0.0145317	0.141025	0.044947
cg12434587	MGMT	-1.2894	1.37128e-08	-0.606742	0.0710219	0.677662	0.0148117	1.7141e-07	0.11837
cg20765408	PARP4	0.368843	0.13493	0.435172	0.0904945	0.679392	0.0149136	0.240946	0.141398
cg19739774	RPA3	-0.0530624	0.85945	-0.513045	0.105016	0.67969	0.0147926	0.934185	0.154435
cg14289863	SMC5	-0.306255	0.252477	-0.400586	0.141462	0.677596	0.0151125	0.375266	0.190615
cg23193616	XRCC3	0.0329983	0.929577	-0.551815	0.144867	0.67932	0.0147644	0.960889	0.190615
cg26990835	MVP	1.14757	0.0920073	0.65048	0.317249	0.672872	0.0147698	0.176937	0.396562
cg26528128	POLR2E	7.82183	0.0322839	1.8882	0.625469	0.677204	0.0144164	0.100887	0.679858
cg11330941	GEN1	1.90406	0.434644	-1.44611	0.611852	0.67653	0.014836	0.5719	0.679858
cg12554573	PARP3	0.129251	0.718485	-0.210294	0.57689	0.676088	0.0147433	0.854233	0.679858
cg20919922	POLE4	-0.0113694	0.960889	-0.0260085	0.911824	0.676585	0.0146194	0.960889	0.949817
cg02307033	POLE4	0.192391	0.516187	0.00383307	0.989571	0.669595	0.0148462	0.645234	0.989571

## Sheet: all PFS
CpG	gene	CpG coefficient	CpG p-value	multivar. coefficient	multivar. p-value	multivar. c-index	SEM (c)	BH adj CpG p-value	BH adj multivar. p-value
cg14289863	SMC5	-0.626046	0.0052619	-0.911255	5.16152e-05	0.686515	0.01144	0.0263095	0.00129038
cg00778920	PRPF19	-2.11545	0.0420303	-3.4165	0.00118443	0.684448	0.0112241	0.131345	0.00907934
cg26825849	CUL4A	-0.53637	0.0541235	-0.882119	0.00145269	0.684706	0.0112788	0.150343	0.00907934
cg14194875	MGMT	-1.32389	6.58031e-09	-1.08627	0.000732429	0.687564	0.0111437	1.64508e-07	0.00907934
cg04728789	CSNK1E	-0.427555	0.365116	-1.4881	0.00236826	0.684522	0.0110454	0.453228	0.0118413
cg19739774	RPA3	-0.25698	0.295794	-0.735655	0.00385303	0.683093	0.0112969	0.434991	0.0150508
cg04706276	EXO1	-1.68154	0.350574	-5.59117	0.00481625	0.682166	0.0111623	0.453228	0.0150508
cg13110239	CSNK1E	-0.606538	0.380711	-1.97243	0.00425662	0.684252	0.0111342	0.453228	0.0150508
cg25999604	XRCC3	-0.721079	0.0127238	-0.804069	0.00577082	0.682345	0.0113855	0.045442	0.0160301
cg16121177	EXO1	-1.54725	0.0916546	-2.67403	0.00865407	0.683023	0.0113761	0.163942	0.0216352
cg23163013	TP73	-1.01409	0.00841203	-0.914528	0.014895	0.681651	0.0110793	0.0350501	0.0338524
cg03050669	TP73	-0.683238	0.0803136	-0.948934	0.0166143	0.682472	0.0113686	0.163942	0.0346131
cg13943358	TP73	-2.02793	6.13714e-05	-1.05929	0.0306582	0.681786	0.0114514	0.000511428	0.058958
cg17945153	CCND3	-0.808365	0.000503917	-0.476866	0.0411081	0.681504	0.0114118	0.00314948	0.0685136
cg18597188	XRCC3	-0.0838859	0.819028	-0.761006	0.0402182	0.681439	0.0113219	0.819028	0.0685136
cg00554702	CHEK1	-2.22588	0.0774173	-2.38236	0.0797648	0.679397	0.0112303	0.163942	0.124633
cg23193616	XRCC3	-0.0964954	0.758194	-0.534107	0.089104	0.680189	0.0112701	0.789785	0.131035
cg20765408	PARP4	0.3483	0.0918076	0.35652	0.0945537	0.680136	0.0112649	0.163942	0.131325
cg12554573	PARP3	-0.122651	0.686581	-0.408961	0.199265	0.680434	0.0112978	0.746284	0.26219
cg12434587	MGMT	-0.902724	1.04631e-06	-0.236138	0.395889	0.678204	0.0110902	1.30789e-05	0.494861
cg20919922	POLE4	0.155653	0.424683	0.135182	0.487429	0.677665	0.0114546	0.482594	0.580273
cg26990835	MVP	0.619359	0.316778	0.400156	0.518496	0.672406	0.0113229	0.439969	0.5892
cg02307033	POLE4	0.359496	0.15277	0.142848	0.564545	0.675975	0.0114491	0.254616	0.613635
cg11330941	GEN1	2.47476	0.25412	-0.954088	0.685454	0.67573	0.0113273	0.397062	0.714014
cg26528128	POLR2E	5.37958	0.0667122	-0.878002	0.782705	0.675346	0.0116856	0.163942	0.782705

## Sheet: EORTC-26101 OS
CpG	gene	CpG coefficient	CpG p-value	multivar. coefficient	multivar. p-value	multivar. c-index	SEM (c)	BH adj CpG p-value	BH adj multivar. p-value
cg03050669	TP73	-1.47326	0.0320361	-1.98835	0.00277663	0.593027	0.0220891	0.138188	0.0371185
cg14194875	MGMT	-1.87538	9.90086e-06	-1.7341	0.00296948	0.606315	0.0213836	0.000247521	0.0371185
cg23163013	TP73	-1.26648	0.0364741	-1.56881	0.00610704	0.603133	0.020682	0.138188	0.050892
cg16121177	EXO1	-4.97506	0.0126735	-5.44667	0.0131145	0.602171	0.0205935	0.105613	0.064686
cg04706276	EXO1	-8.15536	0.0188049	-9.03858	0.0156155	0.601155	0.021115	0.11753	0.064686
cg13110239	CSNK1E	-2.25536	0.043634	-2.69471	0.0162112	0.603214	0.0205992	0.138188	0.064686
cg17945153	CCND3	-0.776572	0.0465445	-0.911686	0.019582	0.594845	0.020502	0.138188	0.064686
cg04728789	CSNK1E	-1.62575	0.0497476	-1.92854	0.0206995	0.60439	0.0202897	0.138188	0.064686
cg26825849	CUL4A	-0.851948	0.0725579	-1.0489	0.0297854	0.602465	0.0205576	0.164904	0.0827371
cg19739774	RPA3	-0.864916	0.0675138	-0.775599	0.101614	0.590808	0.0215731	0.164904	0.254035
cg18597188	XRCC3	-0.80639	0.194037	-0.891099	0.149746	0.595621	0.0209882	0.346495	0.340333
cg20919922	POLE4	-0.493655	0.141468	-0.421603	0.209944	0.588349	0.0204299	0.294725	0.407499
cg12554573	PARP3	-0.603372	0.290095	-0.704624	0.211899	0.586798	0.0207781	0.42661	0.407499
cg12434587	MGMT	-1.0802	0.00222333	-0.577326	0.236577	0.58629	0.0213782	0.0277916	0.415451
cg25999604	XRCC3	-0.589296	0.2409	-0.582407	0.249271	0.598241	0.0213454	0.401499	0.415451
cg26528128	POLR2E	7.9318	0.184103	6.22035	0.295678	0.582199	0.0211463	0.346495	0.43482
cg11330941	GEN1	-3.86228	0.394771	-4.85308	0.292669	0.592573	0.0199681	0.519435	0.43482
cg14289863	SMC5	-0.408342	0.286224	-0.371912	0.32565	0.585648	0.0212421	0.42661	0.452292
cg23193616	XRCC3	-0.436692	0.430827	-0.491926	0.376191	0.590113	0.0206928	0.538533	0.494988
cg00778920	PRPF19	-0.41735	0.811188	-1.23926	0.486624	0.582894	0.0200038	0.881726	0.60828
cg02307033	POLE4	-0.39468	0.344754	-0.25862	0.536707	0.59268	0.0204658	0.478825	0.638936
cg13943358	TP73	-0.120836	0.865007	-0.307032	0.665536	0.588723	0.0208788	0.901049	0.756291
cg26990835	MVP	-0.322883	0.716623	-0.255256	0.771252	0.580381	0.0221531	0.814344	0.838318
cg20765408	PARP4	0.161429	0.649255	0.0777858	0.825794	0.5903	0.0219584	0.772922	0.860202
cg00554702	CHEK1	-0.170676	0.957833	0.0866236	0.978932	0.572655	0.021403	0.957833	0.978932

## Sheet: EORTC-26101 PFS
CpG	gene	CpG coefficient	CpG p-value	multivar. coefficient	multivar. p-value	multivar. c-index	SEM (c)	BH adj CpG p-value	BH adj multivar. p-value
cg14289863	SMC5	-1.34057	9.26768e-05	-1.21256	0.000292041	0.61157	0.0197243	0.000852923	0.00730103
cg03050669	TP73	-1.54818	0.0241622	-2.21575	0.000974901	0.596809	0.0193574	0.120811	0.00812418
cg14194875	MGMT	-2.39211	3.89241e-09	-1.81315	0.000728301	0.613792	0.0190588	9.73103e-08	0.00812418
cg19739774	RPA3	-1.41285	0.000827064	-1.15271	0.00672243	0.593324	0.0192836	0.00516915	0.0420152
cg26825849	CUL4A	-0.83709	0.0428683	-0.917119	0.029505	0.592762	0.0195732	0.178618	0.127152
cg16121177	EXO1	-3.08555	0.0918231	-4.00464	0.0408813	0.602868	0.018103	0.233516	0.127152
cg04728789	CSNK1E	-1.27492	0.0982536	-1.50621	0.0512263	0.595008	0.0189465	0.233516	0.127152
cg04706276	EXO1	-4.77202	0.102805	-5.94619	0.0506372	0.590119	0.019588	0.233516	0.127152
cg13110239	CSNK1E	-1.57481	0.130659	-1.99079	0.0559469	0.594798	0.0194188	0.233516	0.127152
cg23163013	TP73	-0.840021	0.130769	-1.16153	0.0307605	0.592622	0.0194825	0.233516	0.127152
cg00778920	PRPF19	-2.06296	0.186476	-3.27671	0.0425589	0.59571	0.0182139	0.291368	0.127152
cg25999604	XRCC3	-0.813479	0.0602103	-0.757896	0.0807698	0.589815	0.0194768	0.215037	0.16827
cg12554573	PARP3	-0.884726	0.101994	-0.837201	0.11494	0.589909	0.0187779	0.233516	0.221039
cg23193616	XRCC3	-0.751686	0.123733	-0.673304	0.163213	0.583827	0.0199301	0.233516	0.291451
cg18597188	XRCC3	-0.760613	0.169815	-0.715063	0.192994	0.589324	0.019744	0.283024	0.321656
cg26990835	MVP	0.530549	0.553557	0.848058	0.329062	0.57323	0.0192298	0.691946	0.514159
cg12434587	MGMT	-1.28061	0.000102351	-0.354135	0.423109	0.590002	0.018354	0.000852923	0.622219
cg20765408	PARP4	0.258841	0.427134	0.188207	0.558221	0.584084	0.020342	0.593242	0.761377
cg13943358	TP73	-0.320749	0.632637	-0.3684	0.578646	0.583031	0.0193499	0.740183	0.761377
cg26528128	POLR2E	6.75895	0.224029	2.65146	0.639137	0.575967	0.0190974	0.329454	0.798921
cg20919922	POLE4	-0.141202	0.651361	-0.120712	0.695249	0.573323	0.0187644	0.740183	0.827677
cg00554702	CHEK1	1.8867	0.549407	1.05051	0.743374	0.571358	0.0199786	0.691946	0.844743
cg11330941	GEN1	1.43199	0.727157	0.000953017	0.999817	0.572201	0.0205641	0.790388	0.999817
cg02307033	POLE4	-0.102496	0.794618	-0.0101143	0.979229	0.579054	0.0184432	0.827727	0.999817
cg17945153	CCND3	0.0586903	0.866879	0.00897052	0.979481	0.573464	0.0198763	0.866879	0.999817

## Sheet: NOA-08 OS
CpG	gene	CpG coefficient	CpG p-value	multivar. coefficient	multivar. p-value	multivar. c-index	SEM (c)	BH adj CpG p-value	BH adj multivar. p-value
cg13943358	TP73	-4.7111	0.00925366	-4.56756	0.00751562	0.604661	0.0304737	0.171187	0.143695
cg20765408	PARP4	1.26697	0.0474917	1.60547	0.0183422	0.606568	0.0308703	0.296823	0.143695
cg04728789	CSNK1E	-2.34627	0.0601872	-3.17522	0.0133287	0.608475	0.0296423	0.300936	0.143695
cg25999604	XRCC3	-1.08961	0.118494	-1.76671	0.0229911	0.613559	0.0321862	0.379191	0.143695
cg26825849	CUL4A	-0.96639	0.121341	-1.24803	0.0444629	0.597246	0.0307122	0.379191	0.222315
cg04706276	EXO1	-6.15011	0.174353	-7.1654	0.115223	0.598305	0.0324946	0.465186	0.436325
cg18597188	XRCC3	-0.548959	0.506868	-1.37293	0.122171	0.597458	0.0315253	0.715994	0.436325
cg13110239	CSNK1E	-1.48254	0.386212	-2.41197	0.163349	0.601907	0.0292134	0.715994	0.510466
cg17945153	CCND3	-1.0531	0.088326	-0.744324	0.23014	0.597669	0.0308462	0.368025	0.523046
cg11330941	GEN1	-8.61964	0.186074	-8.12673	0.219255	0.588559	0.0328415	0.465186	0.523046
cg23193616	XRCC3	-0.585752	0.407207	-0.959589	0.189202	0.588136	0.0317215	0.715994	0.523046
cg26990835	MVP	0.826047	0.643038	1.82152	0.29324	0.585593	0.031041	0.742428	0.610917
cg00554702	CHEK1	-2.05788	0.45065	-2.79574	0.328189	0.592373	0.033446	0.715994	0.631132
cg16121177	EXO1	-1.83544	0.359461	-1.86075	0.376957	0.584322	0.0324297	0.715994	0.673138
cg20919922	POLE4	0.356468	0.507665	0.356048	0.498909	0.589619	0.0344574	0.715994	0.831516
cg02307033	POLE4	0.32051	0.6086	0.367484	0.53815	0.592797	0.0341126	0.742428	0.840859
cg14194875	MGMT	-1.34889	0.0171455	-0.306834	0.694601	0.598517	0.0313983	0.171187	0.963714
cg12434587	MGMT	-1.00748	0.0205424	-0.0833451	0.896768	0.58072	0.032025	0.171187	0.963714
cg23163013	TP73	0.938617	0.480411	0.378961	0.766823	0.58072	0.0353057	0.715994	0.963714
cg19739774	RPA3	0.471523	0.535724	0.159683	0.84012	0.5625	0.0327302	0.715994	0.963714
cg00778920	PRPF19	-1.58871	0.544155	-1.12947	0.670472	0.587924	0.0335222	0.715994	0.963714
cg14289863	SMC5	0.300898	0.653337	-0.110684	0.874799	0.586653	0.0340695	0.742428	0.963714
cg12554573	PARP3	-0.266341	0.763938	0.0837006	0.925165	0.589195	0.0341678	0.830368	0.963714
cg03050669	TP73	0.193856	0.884581	0.302027	0.811882	0.570127	0.0369501	0.921439	0.963714
cg26528128	POLR2E	-0.0442718	0.995348	-0.0517227	0.994503	0.590466	0.0332094	0.995348	0.994503

## Sheet: NOA-08 PFS
CpG	gene	CpG coefficient	CpG p-value	multivar. coefficient	multivar. p-value	multivar. c-index	SEM (c)	BH adj CpG p-value	BH adj multivar. p-value
cg13943358	TP73	-3.34081	0.0377269	-3.00932	0.0467806	0.597929	0.032471	0.314391	0.452428
cg11330941	GEN1	-10.8166	0.0703683	-11.0021	0.0809748	0.574055	0.0346135	0.439802	0.452428
cg04728789	CSNK1E	-2.0687	0.0953293	-2.49533	0.0442776	0.593704	0.032188	0.476647	0.452428
cg20765408	PARP4	0.90706	0.182471	1.09653	0.127272	0.584619	0.0328634	0.640397	0.452428
cg00778920	PRPF19	-3.2579	0.193517	-3.85499	0.139488	0.572153	0.0324795	0.640397	0.452428
cg13110239	CSNK1E	-1.80953	0.272129	-2.58556	0.124261	0.591168	0.0326017	0.640397	0.452428
cg00554702	CHEK1	-2.80278	0.275567	-3.67465	0.180971	0.580816	0.0353158	0.640397	0.452428
cg26825849	CUL4A	-0.635713	0.30083	-0.824996	0.177389	0.573632	0.0321125	0.640397	0.452428
cg04706276	EXO1	-4.44708	0.319069	-6.21856	0.179909	0.567293	0.0323975	0.640397	0.452428
cg25999604	XRCC3	-0.718259	0.343181	-1.09396	0.171126	0.583351	0.0342784	0.640397	0.452428
cg12434587	MGMT	-1.00363	0.0171907	-0.783878	0.230688	0.573421	0.0331989	0.294905	0.50644
cg14194875	MGMT	-1.20911	0.0235924	-0.830114	0.272629	0.60469	0.0354036	0.294905	0.50644
cg26528128	POLR2E	-6.26755	0.347692	-7.86284	0.263429	0.592436	0.0329044	0.640397	0.50644
cg18597188	XRCC3	-0.447123	0.616975	-0.993346	0.283607	0.574688	0.0328213	0.831938	0.50644
cg16121177	EXO1	-1.5883	0.439001	-2.15358	0.319325	0.580393	0.0347588	0.731668	0.532209
cg14289863	SMC5	-0.361891	0.599944	-0.542017	0.433083	0.575745	0.0348348	0.831938	0.676692
cg23193616	XRCC3	-0.279332	0.698828	-0.502022	0.493271	0.566237	0.0324706	0.831938	0.725398
cg17945153	CCND3	-0.549727	0.358622	-0.343902	0.567531	0.567927	0.0343446	0.640397	0.769913
cg03050669	TP73	0.552872	0.682112	0.661233	0.615931	0.564969	0.0339879	0.831938	0.769913
cg12554573	PARP3	0.00472448	0.995613	0.441768	0.613653	0.573632	0.0297124	0.995613	0.769913
cg19739774	RPA3	0.346854	0.617142	0.232281	0.746245	0.561166	0.0328618	0.831938	0.811136
cg23163013	TP73	0.522959	0.691115	0.483313	0.711341	0.574688	0.0323205	0.831938	0.811136
cg26990835	MVP	0.155988	0.930046	0.600402	0.728781	0.567505	0.0341817	0.995613	0.811136
cg20919922	POLE4	0.0104242	0.983657	0.078695	0.877166	0.549546	0.0317336	0.995613	0.913715
cg02307033	POLE4	-0.0346535	0.954251	0.0417209	0.944127	0.558842	0.0321499	0.995613	0.944127

## Sheet: Heidelberg OS
CpG	gene	CpG coefficient	CpG p-value	multivar. coefficient	multivar. p-value	multivar. c-index	SEM (c)	BH adj CpG p-value	BH adj multivar. p-value
cg04706276	EXO1	-18.1732	0.000426638	-18.0841	0.00218745	0.615093	0.0259342	0.00533298	0.037472
cg00778920	PRPF19	-6.83431	0.00623655	-7.4976	0.00332317	0.6137	0.0271486	0.0311828	0.037472
cg13943358	TP73	-3.3893	0.0115113	-3.67551	0.00449664	0.597805	0.0333854	0.0479639	0.037472
cg00554702	CHEK1	-9.12662	0.00197858	-8.83867	0.00671214	0.59332	0.0282715	0.0164882	0.0419509
cg17945153	CCND3	-1.13731	0.0295894	-1.13373	0.0318992	0.592797	0.0300221	0.0989153	0.132913
cg03050669	TP73	-1.70334	0.0316529	-1.58722	0.0298736	0.600549	0.0307242	0.0989153	0.132913
cg04728789	CSNK1E	-1.9936	0.062062	-2.19001	0.0433044	0.601986	0.0298591	0.155155	0.154659
cg26990835	MVP	2.51237	0.0582763	2.3593	0.0666255	0.563621	0.0282401	0.155155	0.208205
cg20765408	PARP4	0.775394	0.0883682	0.744375	0.11407	0.578296	0.0302758	0.166493	0.25925
cg18597188	XRCC3	-1.46551	0.0932364	-1.47379	0.0982891	0.590272	0.0310511	0.166493	0.25925
cg23163013	TP73	-1.42345	0.118721	-1.35959	0.105372	0.600941	0.0300296	0.197869	0.25925
cg16121177	EXO1	-3.46161	0.0855938	-3.18193	0.136701	0.586135	0.029404	0.166493	0.284794
cg14289863	SMC5	-0.564026	0.254927	-0.69568	0.155536	0.572766	0.0318212	0.374892	0.299109
cg25999604	XRCC3	-1.23231	0.0688878	-0.965744	0.171149	0.581345	0.0316577	0.156563	0.305624
cg26825849	CUL4A	-1.00395	0.143511	-0.868003	0.209949	0.586527	0.0312238	0.224236	0.349915
cg20919922	POLE4	0.229702	0.592567	0.493759	0.261403	0.567192	0.0290744	0.673371	0.384416
cg12434587	MGMT	-1.66656	9.54104e-05	-0.804827	0.249326	0.578296	0.0284638	0.00238526	0.384416
cg13110239	CSNK1E	-1.34717	0.400695	-1.71234	0.281889	0.584567	0.0319533	0.500868	0.391513
cg11330941	GEN1	2.96715	0.466129	3.97145	0.31904	0.579037	0.0268413	0.554915	0.41979
cg23193616	XRCC3	-0.738223	0.321366	-0.682516	0.361915	0.580256	0.0300464	0.446341	0.452394
cg19739774	RPA3	-0.487415	0.352393	-0.408147	0.432805	0.578688	0.0295308	0.463675	0.515244
cg12554573	PARP3	0.103221	0.869373	0.273268	0.665924	0.568673	0.0314388	0.94497	0.756732
cg02307033	POLE4	-0.0539857	0.925761	0.216753	0.712522	0.556349	0.0286411	0.964335	0.77448
cg14194875	MGMT	-1.53266	0.00281737	-0.0642809	0.93273	0.567715	0.0294567	0.0176086	0.942206
cg26528128	POLR2E	-0.25072	0.972912	-0.537222	0.942206	0.552125	0.0312708	0.972912	0.942206

## Sheet: Heidelberg PFS
CpG	gene	CpG coefficient	CpG p-value	multivar. coefficient	multivar. p-value	multivar. c-index	SEM (c)	BH adj CpG p-value	BH adj multivar. p-value
cg17945153	CCND3	-1.18489	0.00134065	-1.11803	0.0024254	0.580425	0.0210749	0.0236708	0.0606351
cg25999604	XRCC3	-0.950973	0.0333642	-0.814974	0.0758452	0.566743	0.0215964	0.160263	0.281794
cg00778920	PRPF19	-3.42517	0.0411424	-3.82701	0.022952	0.57302	0.0198625	0.160263	0.281794
cg00554702	CHEK1	-3.67223	0.046877	-3.28318	0.090174	0.559227	0.0198272	0.160263	0.281794
cg26825849	CUL4A	-0.909242	0.0516087	-0.872809	0.0640964	0.570854	0.0215751	0.160263	0.281794
cg13943358	TP73	-1.80528	0.0612542	-1.98989	0.0352265	0.572158	0.0216892	0.160263	0.281794
cg14289863	SMC5	-0.631521	0.0671359	-0.676461	0.0488805	0.564289	0.0209753	0.160263	0.281794
cg20919922	POLE4	0.383384	0.19759	0.514146	0.087303	0.556973	0.0199822	0.329317	0.281794
cg04706276	EXO1	-5.41134	0.0672252	-4.97302	0.115671	0.565107	0.0186021	0.160263	0.294811
cg19739774	RPA3	-0.66256	0.0705158	-0.568646	0.117924	0.567605	0.0210641	0.160263	0.294811
cg23163013	TP73	-0.926327	0.136341	-0.88031	0.13087	0.570368	0.020626	0.243465	0.297432
cg16121177	EXO1	-2.1045	0.128761	-1.95498	0.167739	0.557746	0.0204421	0.243465	0.321743
cg04728789	CSNK1E	-0.888302	0.224708	-0.989128	0.179026	0.570102	0.0209042	0.346605	0.321743
cg13110239	CSNK1E	-1.28962	0.249739	-1.50167	0.180176	0.568754	0.0212699	0.34686	0.321743
cg02307033	POLE4	0.368154	0.356776	0.52067	0.193699	0.552265	0.0202152	0.44597	0.322832
cg20765408	PARP4	0.487323	0.115516	0.396277	0.209047	0.560797	0.0207711	0.240658	0.326636
cg18597188	XRCC3	-0.649767	0.276406	-0.700365	0.245281	0.562012	0.0208996	0.363692	0.360708
cg14194875	MGMT	-1.06014	0.00189366	-0.55847	0.265275	0.556752	0.020161	0.0236708	0.368438
cg03050669	TP73	-0.673759	0.235692	-0.569605	0.296886	0.566743	0.0209463	0.346605	0.390639
cg23193616	XRCC3	-0.345542	0.496924	-0.355899	0.484629	0.561217	0.0206076	0.563291	0.57694
cg11330941	GEN1	2.17114	0.518228	2.39827	0.467871	0.552596	0.0195121	0.563291	0.57694
cg12554573	PARP3	-0.298327	0.498759	-0.263218	0.551794	0.559316	0.0197539	0.563291	0.627039
cg12434587	MGMT	-0.786163	0.00432263	-0.234834	0.602546	0.545832	0.0199435	0.036022	0.654941
cg26990835	MVP	-0.423827	0.66839	-0.449281	0.651749	0.564333	0.020503	0.69624	0.678906
cg26528128	POLR2E	-0.460845	0.923364	-1.19745	0.804561	0.542804	0.021139	0.923364	0.804561
