# Supplementary material for: Methylome analyses of three glioblastoma cohorts reveal chemotherapy sensitivity markers within DDR genes
Source: Cancer Med. 2020 Sep 29;9(22):8373–85. doi: 10.1002/cam4.3447 (PMC7666733; doi:10.1002/cam4.3447)
Supplement: Supplementary file 2 — Data S2 [file CAM4-9-8373-s002.xlsx]

## Sheet: MGMT methylated OS
CpG	gene	CpG coefficient	CpG p-value	multivar. coefficient	multivar. p-value	multivar. c-index	SEM (c)	purity multivar. coefficient	purity multivar. p-value	purity multivar. c-index	purity SEM (c)	BH adj CpG p-value	BH adj multivar. p-value	purity BH adj multivar. p-value2
cg12434587	MGMT	-0.891066	0.00971999	-0.480758	0.16588	0.663647	0.0222925	-0.554282	0.191021	0.726656	0.0203702	0.122643	0.455627	0.43414
cg14194875	MGMT	-1.06178	0.0115124	-0.869608	0.0401823	0.66819	0.022401	-1.2838	0.0173279	0.730247	0.0200699	0.122643	0.334853	0.108299
cg17945153	CCND3	-1.00495	0.0147172	-0.588069	0.161685	0.663119	0.0226993	-1.49236	0.0055478	0.727712	0.0205828	0.122643	0.455627	0.0693475
cg26528128	POLR2E	11.6322	0.0402424	7.58946	0.209357	0.6637	0.0209789	10.3805	0.142587	0.727395	0.0201154	0.251515	0.455627	0.391894
cg04706276	EXO1	-6.14241	0.0624302	-9.88481	0.00943632	0.678488	0.0203252	-13.1862	0.0118492	0.728451	0.0203258	0.312151	0.235908	0.0987432
cg23163013	TP73	-1.24452	0.0837834	-0.220184	0.764511	0.659818	0.0217981	-0.310997	0.704748	0.724385	0.0203716	0.330903	0.835641	0.906846
cg25999604	XRCC3	-0.874347	0.0926529	-0.84445	0.111018	0.661667	0.0229207	0.981501	0.46977	0.724834	0.0202624	0.330903	0.455627	0.734016
cg03050669	TP73	-1.12481	0.1258	-0.694723	0.351042	0.656016	0.022546	-0.669986	0.45719	0.724992	0.0204449	0.363544	0.58507	0.734016
cg00554702	CHEK1	-3.37285	0.131784	-3.28479	0.196191	0.65385	0.0220388	-4.83522	0.121088	0.722747	0.0204466	0.363544	0.455627	0.391894
cg13943358	TP73	-1.27041	0.145418	0.174813	0.841331	0.652503	0.021218	-0.00474901	0.996578	0.722325	0.020438	0.363544	0.876387	0.996578
cg16121177	EXO1	-1.72828	0.253483	-2.39475	0.155987	0.665654	0.0222952	-3.4967	0.111733	0.722299	0.0209965	0.530236	0.455627	0.391894
cg26825849	CUL4A	-0.575289	0.274734	-0.725508	0.172093	0.662829	0.0231696	0.328342	0.775672	0.723328	0.0203517	0.530236	0.455627	0.923419
cg20765408	PARP4	0.400739	0.275723	0.637206	0.10237	0.659581	0.0229111	0.176973	0.725477	0.723672	0.0203959	0.530236	0.455627	0.906846
cg04728789	CSNK1E	-0.812361	0.34751	-1.83889	0.0399709	0.673682	0.0219109	-8.87558	0.000264904	0.737588	0.0203192	0.620553	0.334853	0.0066226
cg00778920	PRPF19	-1.37319	0.48435	-1.09374	0.568018	0.659264	0.0222675	-2.34816	0.37232	0.722615	0.0204963	0.807249	0.735038	0.716001
cg20919922	POLE4	-0.169161	0.627369	-0.254023	0.485639	0.66201	0.0224054	-0.82321	0.055225	0.730168	0.0204533	0.811449	0.714175	0.276125
cg19739774	RPA3	0.22151	0.628982	-0.142413	0.768789	0.656887	0.0223003	0.245593	0.663983	0.722431	0.0205008	0.811449	0.835641	0.906846
cg18597188	XRCC3	-0.26659	0.686688	-0.830652	0.218701	0.663014	0.022633	-0.323727	0.892416	0.722906	0.0204644	0.811449	0.455627	0.970018
cg13110239	CSNK1E	-0.498216	0.700473	-1.40482	0.273461	0.663436	0.0227377	-3.72227	0.156757	0.726524	0.0204665	0.811449	0.488323	0.391894
cg02307033	POLE4	0.170395	0.705451	-0.25152	0.588031	0.667107	0.0227065	-0.849109	0.130327	0.727818	0.0205262	0.811449	0.735038	0.391894
cg26990835	MVP	0.412364	0.710617	-0.882552	0.438654	0.658604	0.022093	-1.11234	0.419951	0.724332	0.0204478	0.811449	0.685397	0.734016
cg23193616	XRCC3	-0.20947	0.715811	-0.650917	0.256574	0.66098	0.0226308	0.567866	0.671896	0.723487	0.0204033	0.811449	0.488323	0.906846
cg12554573	PARP3	0.178379	0.746533	-0.0586546	0.921316	0.655752	0.0219941	0.00358827	0.995643	0.722695	0.020406	0.811449	0.921316	0.996578
cg11330941	GEN1	0.800807	0.825808	-2.5818	0.555836	0.655699	0.0240437	4.68544	0.340431	0.724411	0.0202428	0.860216	0.735038	0.709232
cg14289863	SMC5	-0.0567623	0.892169	-0.148673	0.731545	0.648252	0.0240363	0.0775387	0.888305	0.72317	0.0203158	0.892169	0.835641	0.970018

## Sheet: MGMT methylated PFS
CpG	gene	CpG coefficient	CpG p-value	multivar. coefficient	multivar. p-value	multivar. c-index	SEM (c)	purity multivar. coefficient	purity multivar. p-value	purity multivar. c-index	purity SEM (c)	BH adj CpG p-value	BH adj multivar. p-value	purity BH adj multivar. p-value2
cg14289863	SMC5	-0.803466	0.0181902	-1.2432	0.000439312	0.650859	0.0178104	-1.38193	0.00150404	0.696125	0.0164513	0.0825012	0.0109828	0.0188005
cg26825849	CUL4A	-1.0169	0.0153612	-1.29917	0.00213215	0.643295	0.0181892	-1.42492	0.112506	0.691639	0.016352	0.0825012	0.0266518	0.351581
cg25999604	XRCC3	-1.14301	0.00694692	-1.23792	0.00423827	0.641325	0.0182805	-0.748715	0.490219	0.691283	0.0162096	0.0825012	0.0353189	0.817032
cg14194875	MGMT	-1.08982	0.00146558	-0.907491	0.00854719	0.657352	0.0177393	-2.08961	2.23756e-06	0.70594	0.0160343	0.0366396	0.0534199	5.5939e-05
cg20765408	PARP4	0.689033	0.0238818	0.803351	0.0121498	0.640236	0.0172785	0.17467	0.677352	0.691827	0.0160993	0.0825012	0.0607491	0.844645
cg04728789	CSNK1E	-0.765068	0.279988	-1.58822	0.0309949	0.649188	0.0174873	-4.13941	0.0281349	0.698358	0.0161908	0.515419	0.129146	0.140674
cg19739774	RPA3	-0.302527	0.410915	-0.793691	0.0370367	0.647668	0.0179865	-0.736525	0.101409	0.692615	0.0161087	0.540678	0.132274	0.351581
cg23193616	XRCC3	-0.448067	0.339839	-0.939931	0.0473331	0.640312	0.0175914	-0.148998	0.888619	0.691508	0.0161479	0.515419	0.147916	0.942964
cg26528128	POLR2E	10.1557	0.0217816	8.30377	0.0736103	0.642113	0.0168043	12.3884	0.0176868	0.694154	0.0159873	0.0825012	0.204473	0.110542
cg18597188	XRCC3	-0.342097	0.532377	-0.932715	0.0978208	0.641194	0.0178762	1.1273	0.545724	0.691245	0.0160465	0.633782	0.244552	0.844645
cg04706276	EXO1	-2.64782	0.293648	-4.22923	0.124341	0.647687	0.0166327	-1.80694	0.608971	0.692446	0.0161758	0.515419	0.282594	0.844645
cg13110239	CSNK1E	-0.658881	0.531643	-1.32529	0.212303	0.642601	0.0176014	-2.57211	0.214388	0.69558	0.0161577	0.633782	0.379112	0.548642
cg03050669	TP73	-0.984573	0.130438	-0.862724	0.192089	0.632974	0.0178897	-0.663263	0.376576	0.692484	0.0160877	0.362328	0.379112	0.784533
cg00778920	PRPF19	-1.50906	0.343838	-1.96656	0.207758	0.638754	0.0179579	-1.17836	0.581568	0.691771	0.0163202	0.515419	0.379112	0.844645
cg17945153	CCND3	-0.763156	0.0250669	-0.373737	0.281169	0.640612	0.0186764	-0.744902	0.0940797	0.693835	0.0162543	0.0825012	0.468615	0.351581
cg12434587	MGMT	-0.624766	0.0264004	-0.283993	0.320629	0.640781	0.0175812	-0.897523	0.0105457	0.694267	0.0158372	0.0825012	0.500983	0.0878805
cg16121177	EXO1	-1.16033	0.381218	-1.29502	0.360385	0.643239	0.0182055	-1.30988	0.465183	0.692052	0.0164253	0.52947	0.529977	0.817032
cg26990835	MVP	-0.116269	0.901951	-0.73921	0.446064	0.640649	0.0181405	-1.04686	0.370678	0.692803	0.016178	0.906152	0.619534	0.784533
cg11330941	GEN1	0.627339	0.851923	-2.4794	0.497673	0.62907	0.0189747	5.25706	0.219457	0.691545	0.0160105	0.906152	0.633688	0.548642
cg12554573	PARP3	0.0538364	0.906152	-0.320565	0.506951	0.634775	0.0174248	-0.388036	0.464646	0.692991	0.0161056	0.906152	0.633688	0.817032
cg23163013	TP73	-0.867854	0.158397	-0.341982	0.571646	0.637966	0.0172023	-0.306171	0.654308	0.691846	0.0160377	0.378697	0.680531	0.844645
cg02307033	POLE4	0.36584	0.321799	0.175658	0.640509	0.62329	0.0176885	0.0883664	0.843115	0.691076	0.0161498	0.515419	0.727851	0.942964
cg00554702	CHEK1	-1.67657	0.350485	-0.823448	0.67274	0.629258	0.0180763	0.0647564	0.979361	0.691564	0.0161422	0.515419	0.731239	0.979361
cg20919922	POLE4	0.0720995	0.79945	0.0606659	0.835214	0.627043	0.0176605	-0.0411914	0.905246	0.691733	0.0161565	0.906152	0.870015	0.942964
cg13943358	TP73	-1.04336	0.166627	-0.111549	0.883477	0.630647	0.0185394	0.354588	0.709502	0.690738	0.0162015	0.378697	0.883477	0.844645

## Sheet: MGMT unmethylated OS
CpG	gene	CpG coefficient	CpG p-value	multivar. coefficient	multivar. p-value	multivar. c-index	SEM (c)	purity multivar. coefficient	purity multivar. p-value	purity multivar. c-index	purity SEM (c)	BH adj CpG p-value	BH adj multivar. p-value	purity BH adj multivar. p-value2
cg23163013	TP73	-1.7441	0.00251936	-1.95746	0.000312356	0.682275	0.018096	-2.02187	0.00307629	0.713277	0.0166667	0.0209947	0.00356492	0.0256357
cg13943358	TP73	-3.5688	9.4178e-06	-2.69325	0.000316241	0.678534	0.0184842	-2.01933	0.0331053	0.710222	0.0164438	0.000235445	0.00356492	0.118233
cg03050669	TP73	-1.30426	0.0236686	-2.0474	0.000427791	0.674315	0.0186417	-1.4921	0.0402909	0.709172	0.0166769	0.118343	0.00356492	0.125909
cg17945153	CCND3	-1.37944	0.000250206	-1.30163	0.000652902	0.66603	0.0189036	-1.72327	0.000108409	0.713716	0.0165224	0.00312758	0.00408064	0.00271022
cg04706276	EXO1	-3.31286	0.298485	-10.0535	0.00409268	0.666718	0.019026	-13.6759	0.0027144	0.708562	0.0166222	0.438437	0.0170528	0.0256357
cg04728789	CSNK1E	-0.869491	0.2377	-2.2122	0.00380574	0.67443	0.0186265	-2.25236	0.179837	0.707359	0.0163069	0.438437	0.0170528	0.321137
cg13110239	CSNK1E	-1.34554	0.194038	-2.79387	0.00746538	0.673323	0.0186968	-3.45682	0.0586981	0.706882	0.0162277	0.438437	0.0266621	0.146745
cg26825849	CUL4A	-0.419691	0.324218	-1.09904	0.00963023	0.671414	0.0185446	0.0326076	0.971735	0.704763	0.0166429	0.438437	0.0300945	0.971735
cg16121177	EXO1	-2.4316	0.104834	-4.41161	0.0112739	0.667195	0.0182216	-5.21115	0.0164754	0.708943	0.016392	0.291205	0.0313163	0.0686474
cg00778920	PRPF19	-3.84657	0.0199648	-4.1211	0.0161522	0.672883	0.0184863	-5.50947	0.00873055	0.707836	0.0169006	0.118343	0.0403806	0.0497348
cg18597188	XRCC3	-0.20441	0.720698	-1.18909	0.0391074	0.668455	0.0193778	2.99585	0.0729629	0.705794	0.0163449	0.783367	0.0888805	0.165825
cg00554702	CHEK1	-3.65002	0.104225	-4.87541	0.0511487	0.662365	0.0190547	-4.84362	0.0823649	0.708333	0.0164673	0.291205	0.105518	0.171594
cg19739774	RPA3	-0.229778	0.562936	-0.812378	0.0548692	0.666679	0.0192503	-0.819666	0.0942346	0.70587	0.0166778	0.670162	0.105518	0.18122
cg25999604	XRCC3	-0.475886	0.331143	-0.90988	0.0640147	0.671643	0.0192352	1.19804	0.314021	0.704057	0.0166677	0.438437	0.114312	0.461796
cg14289863	SMC5	-0.633735	0.0667437	-0.613486	0.083058	0.666412	0.0195198	-0.229807	0.612837	0.706901	0.016549	0.278099	0.13843	0.734382
cg26990835	MVP	1.47875	0.0791969	1.30988	0.0952349	0.650854	0.0191673	0.946453	0.35866	0.704114	0.0167343	0.282846	0.148805	0.498139
cg14194875	MGMT	-1.11325	0.2602	-1.68507	0.109423	0.663549	0.0189874	-2.29307	0.0491838	0.706576	0.0162941	0.438437	0.160916	0.136622
cg12434587	MGMT	0.0809558	0.964179	-2.44273	0.235167	0.657001	0.0197202	-2.82665	0.237776	0.707531	0.0164645	0.964179	0.326621	0.371525
cg23193616	XRCC3	0.119261	0.808355	-0.512065	0.310932	0.660838	0.0195301	2.81187	0.00994697	0.709115	0.0166461	0.842037	0.409121	0.0497348
cg20765408	PARP4	0.268906	0.422568	0.310683	0.366925	0.662632	0.0198474	0.199535	0.638844	0.705469	0.0166759	0.528211	0.458656	0.734382
cg12554573	PARP3	0.202222	0.670049	-0.319175	0.519289	0.654099	0.0199442	-0.212944	0.705007	0.705164	0.0165919	0.76142	0.618202	0.734382
cg20919922	POLE4	0.331288	0.289978	0.141721	0.645283	0.651713	0.0198985	-0.14494	0.679156	0.705431	0.0164716	0.438437	0.733276	0.734382
cg02307033	POLE4	0.450315	0.248824	0.146455	0.698423	0.647838	0.0195713	-0.196966	0.647348	0.705393	0.0165236	0.438437	0.759155	0.734382
cg26528128	POLR2E	4.59	0.333212	-1.24725	0.804861	0.651522	0.0195654	-7.03012	0.227329	0.70545	0.016665	0.438437	0.838397	0.371525
cg11330941	GEN1	3.90329	0.260967	-0.28856	0.939644	0.655665	0.0186496	-2.66368	0.528553	0.705202	0.0165137	0.438437	0.939644	0.695465

## Sheet: MGMT unmethylated PFS
CpG	gene	CpG coefficient	CpG p-value	multivar. coefficient	multivar. p-value	multivar. c-index	SEM (c)	purity multivar. coefficient	purity multivar. p-value	purity multivar. c-index	purity SEM (c)	BH adj CpG p-value	BH adj multivar. p-value	purity BH adj multivar. p-value2
cg00778920	PRPF19	-3.48223	0.0108745	-5.17974	0.000309884	0.706298	0.01411	-7.00616	0.000186767	0.730971	0.0129216	0.130941	0.0077471	0.00466918
cg23163013	TP73	-1.13736	0.0191757	-1.52025	0.00140879	0.700754	0.0135496	-1.74045	0.00566355	0.724648	0.0126342	0.130941	0.0176099	0.0471963
cg17945153	CCND3	-0.735898	0.0209506	-0.576825	0.068718	0.696538	0.0144886	-0.827048	0.0255362	0.723276	0.0125698	0.130941	0.122711	0.0884519
cg00554702	CHEK1	-2.92465	0.101379	-4.81813	0.0156816	0.698704	0.0142749	-5.64247	0.0128075	0.725731	0.0128698	0.430112	0.0435601	0.0640374
cg14289863	SMC5	-0.484839	0.103227	-0.64441	0.028469	0.702226	0.0149125	-0.655787	0.0956387	0.722222	0.0131263	0.430112	0.0699537	0.199247
cg16121177	EXO1	-1.97345	0.126241	-4.50047	0.00306818	0.697823	0.0145636	-4.20547	0.0289398	0.724576	0.0131011	0.437471	0.0255682	0.0884519
cg26990835	MVP	1.1617	0.151192	1.18489	0.13267	0.681985	0.0145949	0.911118	0.356964	0.722035	0.0130898	0.437471	0.207297	0.495783
cg02307033	POLE4	0.485182	0.157489	0.0820619	0.804737	0.690936	0.0153983	0.0241923	0.949723	0.722323	0.0130291	0.437471	0.838268	0.949723
cg14194875	MGMT	-1.11212	0.217763	-2.41811	0.0138373	0.695599	0.0136734	-3.48742	0.00242782	0.727463	0.0129801	0.500305	0.0435601	0.0303477
cg20919922	POLE4	0.32462	0.229138	0.141192	0.587684	0.694026	0.0156308	0.152812	0.614567	0.722872	0.0130902	0.500305	0.667823	0.668007
cg11330941	GEN1	3.36531	0.240146	-1.29922	0.679597	0.685623	0.0140313	-2.27462	0.509344	0.722655	0.0129085	0.500305	0.738693	0.606362
cg03050669	TP73	-0.502082	0.293032	-1.21951	0.0143398	0.707453	0.014354	-0.902608	0.134439	0.724142	0.013052	0.563523	0.0435601	0.240069
cg13110239	CSNK1E	-0.838256	0.362921	-2.33638	0.0112419	0.702631	0.0137665	-3.47312	0.0318427	0.726091	0.0127002	0.648074	0.0435601	0.0884519
cg25999604	XRCC3	-0.322341	0.434567	-0.574813	0.153673	0.699151	0.014527	0.536063	0.585451	0.721933	0.0129794	0.724279	0.22334	0.665285
cg12434587	MGMT	1.10985	0.482184	-1.99204	0.281161	0.685363	0.0139093	-2.87088	0.169123	0.722756	0.0129292	0.753413	0.351452	0.248711
cg26825849	CUL4A	-0.213077	0.567921	-0.644606	0.0816885	0.701678	0.0138558	-0.537608	0.507499	0.723911	0.0129642	0.835178	0.136147	0.606362
cg04728789	CSNK1E	-0.318985	0.613911	-1.42369	0.0307796	0.699685	0.0135263	-1.11734	0.450251	0.72306	0.0129099	0.852654	0.0699537	0.592435
cg12554573	PARP3	-0.180723	0.66088	-0.600007	0.160805	0.696841	0.0150956	-0.697274	0.154976	0.723984	0.0129596	0.869579	0.22334	0.248711
cg23193616	XRCC3	0.117576	0.779373	-0.258929	0.536831	0.691571	0.0147766	1.59749	0.0845859	0.722395	0.0127618	0.962504	0.639084	0.192241
cg26528128	POLR2E	0.83855	0.830433	-8.67564	0.052576	0.694343	0.0151353	-12.9701	0.009881	0.724604	0.0131179	0.962504	0.109533	0.0617562
cg20765408	PARP4	-0.0427464	0.880444	0.0267114	0.926055	0.691095	0.0143153	-0.120417	0.731064	0.722006	0.0129666	0.962504	0.926055	0.761525
cg18597188	XRCC3	0.0582098	0.906098	-0.587611	0.235132	0.69547	0.0144949	1.95928	0.166054	0.723377	0.0127791	0.962504	0.309385	0.248711
cg19739774	RPA3	-0.0178198	0.957529	-0.653168	0.061997	0.695556	0.0143765	-0.632356	0.114732	0.721515	0.0128022	0.962504	0.119225	0.220638
cg04706276	EXO1	-0.121895	0.962504	-7.12342	0.0104595	0.694791	0.0150093	-7.7736	0.0419784	0.723421	0.013429	0.962504	0.0435601	0.104946
cg13943358	TP73	-3.2387	4.47161e-06	-1.81554	0.00588501	0.704984	0.0145171	-1.80309	0.0305618	0.726582	0.0129785	0.00011179	0.0367813	0.0884519
