# Supplementary material for: Methylome analyses of three glioblastoma cohorts reveal chemotherapy sensitivity markers within DDR genes
Source: Cancer Med. 2020 Sep 29;9(22):8373–85. doi: 10.1002/cam4.3447 (PMC7666733; doi:10.1002/cam4.3447)
Supplement: Supplementary file 3 — Data S3 [file CAM4-9-8373-s003.xlsx]

## Sheet: RTK I OS
CpG	gene	CpG coefficient	CpG p-value	multivar. coefficient	multivar. p-value	multivar. c-index	SEM (c)	BH adj CpG p-value	BH adj multivar. p-value
cg26990835	MVP	8.37777	0.000509534	6.06409	0.0139593	0.673271	0.0316224	0.0127384	0.348982
cg19739774	RPA3	-1.00647	0.158924	-1.42036	0.0528799	0.67535	0.0332876	0.662184	0.660999
cg12554573	PARP3	-1.29595	0.139489	-1.25483	0.156075	0.665651	0.0330074	0.662184	0.75617
cg20919922	POLE4	-0.70641	0.153798	-0.816207	0.123945	0.668976	0.0329289	0.662184	0.75617
cg02307033	POLE4	-0.372778	0.59226	-0.923697	0.211727	0.670639	0.0329411	0.87097	0.75617
cg26825849	CUL4A	-0.281441	0.757536	-1.2127	0.197008	0.669392	0.0325121	0.915351	0.75617
cg25999604	XRCC3	-0.13905	0.896662	-1.68826	0.125918	0.672302	0.0327801	0.957313	0.75617
cg12434587	MGMT	-1.12999	0.00940054	-0.376503	0.58729	0.660247	0.0325973	0.117507	0.848314
cg13110239	CSNK1E	2.35231	0.249666	-1.04564	0.622591	0.667036	0.0329821	0.858974	0.848314
cg18597188	XRCC3	1.11298	0.300679	-1.29368	0.280913	0.664819	0.0326478	0.858974	0.848314
cg16121177	EXO1	2.40287	0.336333	1.67064	0.506584	0.661494	0.0329516	0.858974	0.848314
cg26528128	POLR2E	5.75169	0.350286	2.61263	0.676296	0.660385	0.0326233	0.858974	0.848314
cg04728789	CSNK1E	1.20519	0.377948	-1.49273	0.311092	0.666205	0.03247	0.858974	0.848314
cg23163013	TP73	-0.558103	0.45618	-0.44006	0.571622	0.664958	0.033617	0.87097	0.848314
cg00778920	PRPF19	-1.81612	0.515479	-1.50346	0.596231	0.668283	0.0326036	0.87097	0.848314
cg11330941	GEN1	3.31122	0.554245	-2.70659	0.652958	0.662879	0.0324353	0.87097	0.848314
cg23193616	XRCC3	0.3361	0.726284	-0.457893	0.659268	0.663849	0.0331554	0.915351	0.848314
cg14289863	SMC5	0.202042	0.735702	0.339781	0.591928	0.668837	0.0314565	0.915351	0.848314
cg00554702	CHEK1	-0.998049	0.805509	-2.74037	0.533602	0.667452	0.0333835	0.915351	0.848314
cg03050669	TP73	-0.0855089	0.91902	-0.347613	0.694324	0.672579	0.0340039	0.957313	0.848314
cg20765408	PARP4	0.0197192	0.97461	0.241563	0.712584	0.665512	0.0332375	0.97461	0.848314
cg04706276	EXO1	1.41814	0.783221	-1.19354	0.822168	0.659692	0.0332641	0.915351	0.934282
cg14194875	MGMT	-1.30726	0.0282176	-0.0684956	0.935997	0.658861	0.0328252	0.235147	0.999221
cg13943358	TP73	-0.788419	0.491551	-0.0363302	0.975885	0.663018	0.0332536	0.87097	0.999221
cg17945153	CCND3	0.418624	0.587005	0.000766992	0.999221	0.664681	0.0334638	0.87097	0.999221

## Sheet: RTK I PFS
CpG	gene	CpG coefficient	CpG p-value	multivar. coefficient	multivar. p-value	multivar. c-index	SEM (c)	BH adj CpG p-value	BH adj multivar. p-value
cg26990835	MVP	6.76873	0.00147155	5.54366	0.0110399	0.694958	0.0249032	0.0367888	0.275996
cg14194875	MGMT	-1.32082	0.00743737	-1.17758	0.0943852	0.691785	0.0244908	0.0929671	0.471926
cg12554573	PARP3	-1.51605	0.0649527	-1.65966	0.044105	0.684419	0.0255675	0.405954	0.471926
cg19739774	RPA3	-0.620743	0.32998	-1.15121	0.08258	0.688385	0.0258487	0.964731	0.471926
cg25999604	XRCC3	-0.702569	0.467775	-1.76268	0.0847296	0.691558	0.0260897	0.964731	0.471926
cg00778920	PRPF19	-2.45462	0.316691	-3.25668	0.192154	0.689292	0.0253665	0.964731	0.615397
cg04728789	CSNK1E	0.454729	0.715325	-1.72749	0.196927	0.691331	0.0250659	0.964731	0.615397
cg11330941	GEN1	-0.838664	0.864178	-7.33337	0.166379	0.684193	0.0249601	0.964731	0.615397
cg12434587	MGMT	-0.870428	0.0216562	-0.572637	0.359471	0.678414	0.0253917	0.180468	0.687478
cg23163013	TP73	-0.674669	0.303802	-0.741805	0.266409	0.686232	0.0254733	0.964731	0.687478
cg20919922	POLE4	-0.384565	0.361693	-0.404261	0.354719	0.684533	0.0262702	0.964731	0.687478
cg18597188	XRCC3	0.660801	0.494123	-1.00775	0.349685	0.690425	0.0262884	0.964731	0.687478
cg14289863	SMC5	-0.268829	0.624494	-0.430704	0.453964	0.684306	0.0263734	0.964731	0.687478
cg00554702	CHEK1	-1.29935	0.729682	-3.3031	0.402274	0.690878	0.0268244	0.964731	0.687478
cg13110239	CSNK1E	0.62384	0.73001	-1.82393	0.332075	0.690878	0.0257424	0.964731	0.687478
cg16121177	EXO1	0.532536	0.822134	-1.58952	0.526509	0.681586	0.02665	0.964731	0.687478
cg26825849	CUL4A	0.183655	0.826295	-0.523101	0.549983	0.688612	0.0256283	0.964731	0.687478
cg03050669	TP73	-0.144517	0.836897	-0.46888	0.517602	0.688272	0.0260589	0.964731	0.687478
cg23193616	XRCC3	0.0998105	0.904509	-0.626202	0.479719	0.688385	0.0264095	0.964731	0.687478
cg02307033	POLE4	-0.0253562	0.964731	-0.424536	0.469668	0.685892	0.0263188	0.964731	0.687478
cg20765408	PARP4	0.135689	0.805804	0.227495	0.692865	0.685779	0.026307	0.964731	0.824839
cg13943358	TP73	-0.73623	0.415742	0.228078	0.805372	0.672521	0.0252132	0.964731	0.896607
cg17945153	CCND3	-0.0385002	0.955573	-0.153819	0.824879	0.67898	0.0247686	0.964731	0.896607
cg26528128	POLR2E	3.46743	0.488807	-0.547961	0.912907	0.672861	0.0265055	0.964731	0.950945
cg04706276	EXO1	1.13469	0.813953	0.0932509	0.98635	0.676261	0.0244768	0.964731	0.98635

## Sheet: RKT II OS
CpG	gene	CpG coefficient	CpG p-value	multivar. coefficient	multivar. p-value	multivar. c-index	SEM (c)	BH adj CpG p-value	BH adj multivar. p-value
cg14194875	MGMT	-2.02566	2.79309e-07	-1.76074	0.00157563	0.703848	0.020265	3.49137e-06	0.0393906
cg17945153	CCND3	-1.10124	0.0421221	-1.10019	0.0483579	0.696152	0.0205482	0.274088	0.241789
cg16121177	EXO1	-2.87597	0.0867366	-4.79061	0.0232054	0.691997	0.0207319	0.361402	0.241789
cg04706276	EXO1	-4.86	0.146383	-8.83185	0.0380622	0.690268	0.0205094	0.465123	0.241789
cg12434587	MGMT	-1.74941	1.22961e-07	-0.960393	0.046458	0.701562	0.0206123	3.07403e-06	0.241789
cg03050669	TP73	-1.07274	0.175695	-1.29521	0.117317	0.695008	0.0202507	0.488042	0.418988
cg00554702	CHEK1	-2.78193	0.208165	-3.83812	0.116451	0.689431	0.0204619	0.520413	0.418988
cg23193616	XRCC3	0.860955	0.260275	1.09059	0.168515	0.696849	0.0210978	0.542239	0.526609
cg23163013	TP73	-1.35204	0.0704427	-0.932385	0.217482	0.697685	0.0199445	0.352213	0.551119
cg20919922	POLE4	-0.263376	0.426885	-0.39939	0.220447	0.697044	0.0198217	0.820445	0.551119
cg00778920	PRPF19	-1.40126	0.520214	-2.35395	0.279126	0.69063	0.0206471	0.820445	0.575203
cg26528128	POLR2E	3.57847	0.536032	-6.43406	0.285168	0.688622	0.0207163	0.820445	0.575203
cg02307033	POLE4	-0.0742139	0.856373	-0.41503	0.301473	0.697128	0.0198584	0.899137	0.575203
cg13110239	CSNK1E	-0.0797612	0.957607	-1.42776	0.322114	0.691746	0.020371	0.957607	0.575203
cg04728789	CSNK1E	0.472855	0.656356	-0.935727	0.384786	0.696375	0.020015	0.820445	0.641311
cg11330941	GEN1	-0.565523	0.863171	-2.86376	0.475135	0.693391	0.0203465	0.899137	0.742398
cg14289863	SMC5	-0.206133	0.612086	-0.239446	0.559508	0.692582	0.0212699	0.820445	0.798327
cg26990835	MVP	0.453882	0.627221	-0.505195	0.574796	0.697267	0.020245	0.820445	0.798327
cg18597188	XRCC3	0.44786	0.633218	0.434562	0.656079	0.69063	0.0210268	0.820445	0.863262
cg20765408	PARP4	0.20025	0.612629	-0.133672	0.743156	0.690798	0.0205417	0.820445	0.928945
cg19739774	RPA3	0.650203	0.148839	0.124619	0.798363	0.695176	0.0210649	0.465123	0.944404
cg26825849	CUL4A	0.291008	0.697145	0.129667	0.862386	0.692276	0.0210334	0.829935	0.944404
cg12554573	PARP3	0.147626	0.768967	-0.0883571	0.868851	0.689933	0.0204382	0.873826	0.944404
cg13943358	TP73	-1.94003	0.0438541	0.0658353	0.946124	0.690909	0.0207453	0.274088	0.946124
cg25999604	XRCC3	-0.949524	0.229161	-0.0621068	0.941712	0.693614	0.0201961	0.520821	0.946124

## Sheet: RKT II PFS
CpG	gene	CpG coefficient	CpG p-value	multivar. coefficient	multivar. p-value	multivar. c-index	SEM (c)	BH adj CpG p-value	BH adj multivar. p-value
cg14194875	MGMT	-1.70584	1.81175e-07	-2.32345	3.64699e-06	0.710193	0.0155767	4.52938e-06	9.11747e-05
cg14289863	SMC5	-0.693674	0.0347017	-0.915459	0.00528278	0.702282	0.0161343	0.289181	0.0660348
cg12434587	MGMT	-1.33647	6.63242e-07	-0.915236	0.0240437	0.701188	0.0157295	8.29053e-06	0.200364
cg17945153	CCND3	-0.683572	0.132112	-0.465002	0.320797	0.700279	0.0163093	0.660561	0.743363
cg23163013	TP73	-0.743066	0.228968	-0.703079	0.260659	0.698317	0.0156407	0.714664	0.743363
cg23193616	XRCC3	0.784176	0.233151	1.03308	0.130694	0.703976	0.0168809	0.714664	0.743363
cg16121177	EXO1	-1.46557	0.324762	-2.17358	0.218268	0.692306	0.0164732	0.746893	0.743363
cg26528128	POLR2E	4.18732	0.388384	-5.8111	0.269818	0.69749	0.0162685	0.746893	0.743363
cg00554702	CHEK1	-1.27086	0.491038	-1.81259	0.336676	0.692761	0.0163491	0.818396	0.743363
cg00778920	PRPF19	-0.887351	0.628833	-1.98774	0.278881	0.693256	0.0163104	0.884245	0.743363
cg13110239	CSNK1E	0.462379	0.719425	-1.16375	0.356814	0.695425	0.0153707	0.884245	0.743363
cg19739774	RPA3	0.124967	0.734767	-0.362588	0.348003	0.695714	0.0155726	0.884245	0.743363
cg13943358	TP73	-1.66066	0.0622669	0.398909	0.660958	0.695962	0.0158235	0.389168	0.926067
cg11330941	GEN1	3.76394	0.197076	1.69797	0.597314	0.695446	0.0163124	0.714664	0.926067
cg18597188	XRCC3	0.750151	0.34508	0.56646	0.489103	0.697573	0.0167657	0.746893	0.926067
cg03050669	TP73	-0.202957	0.751047	-0.421932	0.529777	0.695735	0.0161764	0.884245	0.926067
cg12554573	PARP3	0.077359	0.852029	-0.202561	0.644488	0.697222	0.0159453	0.884245	0.926067
cg04706276	EXO1	-0.443514	0.862974	-1.29257	0.666768	0.69212	0.0160237	0.884245	0.926067
cg25999604	XRCC3	-0.744085	0.257279	-0.0328455	0.962157	0.692368	0.0157796	0.714664	0.970594
cg04728789	CSNK1E	0.832376	0.360989	-0.310993	0.743155	0.693917	0.0153773	0.746893	0.970594
cg02307033	POLE4	0.244519	0.479233	-0.0359623	0.915033	0.693112	0.0159627	0.818396	0.970594
cg20765408	PARP4	0.18772	0.570259	-0.0287994	0.932127	0.692822	0.0163889	0.884245	0.970594
cg26825849	CUL4A	-0.199093	0.75924	-0.0249914	0.970594	0.694743	0.0159073	0.884245	0.970594
cg20919922	POLE4	0.0410849	0.881697	-0.0625436	0.816271	0.69243	0.0160777	0.884245	0.970594
cg26990835	MVP	0.125354	0.884245	0.162503	0.851748	0.689332	0.01653	0.884245	0.970594

## Sheet: MES OS
CpG	gene	CpG coefficient	CpG p-value	multivar. coefficient	multivar. p-value	multivar. c-index	SEM (c)	BH adj CpG p-value	BH adj multivar. p-value
cg04706276	EXO1	-5.07613	0.264927	-11.3742	0.0146015	0.710299	0.0279482	0.602106	0.365038
cg26528128	POLR2E	14.9686	0.040159	11.9453	0.146528	0.696947	0.0279411	0.250994	0.552588
cg02307033	POLE4	1.0789	0.0968287	0.954109	0.154725	0.690439	0.0285489	0.4786	0.552588
cg13943358	TP73	-1.70397	0.347825	-4.02454	0.0593221	0.692586	0.0307987	0.659524	0.552588
cg03050669	TP73	-1.02458	0.369333	-2.16986	0.0975593	0.691714	0.0307996	0.659524	0.552588
cg20765408	PARP4	0.185367	0.723242	0.826922	0.153618	0.692653	0.0300802	0.861003	0.552588
cg26825849	CUL4A	0.116576	0.876091	-1.17484	0.151074	0.701778	0.0296843	0.912595	0.552588
cg14194875	MGMT	-1.73766	0.00642541	-0.978767	0.286662	0.69574	0.0310749	0.144868	0.677255
cg17945153	CCND3	-1.32474	0.0382365	-0.666447	0.297992	0.690104	0.0310881	0.250994	0.677255
cg20919922	POLE4	0.799853	0.139066	0.604416	0.29459	0.692452	0.0287776	0.496665	0.677255
cg04728789	CSNK1E	0.711169	0.647198	-2.04422	0.237733	0.694331	0.0290192	0.808997	0.677255
cg23193616	XRCC3	0.143564	0.869518	-0.962218	0.333171	0.700369	0.0293385	0.912595	0.694106
cg12434587	MGMT	-1.31454	0.0115894	-0.677968	0.385029	0.682388	0.0312506	0.144868	0.74044
cg13110239	CSNK1E	2.53501	0.177951	-1.56034	0.425485	0.693257	0.0298949	0.505637	0.759794
cg19739774	RPA3	0.954032	0.114864	0.400532	0.538458	0.683395	0.0287585	0.4786	0.841341
cg18597188	XRCC3	1.45164	0.210963	-0.831333	0.527431	0.694666	0.0295465	0.527409	0.841341
cg16121177	EXO1	-1.48297	0.4513	-1.07614	0.609395	0.697014	0.0288507	0.752167	0.896169
cg12554573	PARP3	0.701922	0.348719	-0.331632	0.697463	0.696545	0.0302859	0.659524	0.90705
cg26990835	MVP	0.88858	0.572383	0.556111	0.723316	0.681852	0.0297428	0.788593	0.90705
cg23163013	TP73	0.97233	0.599331	0.675243	0.754256	0.678766	0.0299538	0.788593	0.90705
cg25999604	XRCC3	0.151722	0.859224	-0.28292	0.761922	0.691312	0.0290282	0.912595	0.90705
cg14289863	SMC5	-0.369789	0.552664	-0.157786	0.812158	0.695606	0.030184	0.788593	0.918925
cg00778920	PRPF19	-0.238681	0.917451	0.455962	0.845411	0.682456	0.0313007	0.917451	0.918925
cg11330941	GEN1	7.42041	0.182029	-0.345993	0.954489	0.688494	0.0318077	0.505637	0.960786
cg00554702	CHEK1	-1.82638	0.565766	0.175344	0.960786	0.687957	0.0319414	0.788593	0.960786

## Sheet: MES PFS
CpG	gene	CpG coefficient	CpG p-value	multivar. coefficient	multivar. p-value	multivar. c-index	SEM (c)	BH adj CpG p-value	BH adj multivar. p-value
cg23193616	XRCC3	-1.06459	0.135899	-1.8745	0.0175936	0.693933	0.0211327	0.484348	0.17054
cg26825849	CUL4A	-0.737435	0.21652	-1.51737	0.0204648	0.688135	0.0213736	0.484348	0.17054
cg04728789	CSNK1E	-1.45704	0.229449	-3.21712	0.0159146	0.687955	0.0209581	0.484348	0.17054
cg04706276	EXO1	-2.34598	0.510001	-8.07029	0.0300537	0.689348	0.020367	0.708334	0.187836
cg03050669	TP73	-1.30483	0.182327	-2.13513	0.0465718	0.677933	0.0227753	0.484348	0.232859
cg16121177	EXO1	-2.53786	0.11244	-2.60699	0.117867	0.685169	0.0215992	0.484348	0.327408
cg14289863	SMC5	-0.638317	0.217783	-0.905979	0.0955355	0.685169	0.022154	0.484348	0.327408
cg00778920	PRPF19	-1.81302	0.315652	-3.09394	0.0957088	0.685034	0.0215102	0.526086	0.327408
cg13110239	CSNK1E	0.451998	0.770148	-2.58195	0.117775	0.680629	0.0217931	0.940122	0.327408
cg13943358	TP73	-1.21721	0.395562	-2.42924	0.140095	0.678517	0.0220985	0.618066	0.350237
cg18597188	XRCC3	0.0585193	0.950803	-1.22124	0.242996	0.68418	0.0216414	0.950803	0.552265
cg25999604	XRCC3	-0.741434	0.278575	-0.789936	0.276911	0.682337	0.0211073	0.514054	0.576897
cg20919922	POLE4	0.532208	0.232487	0.469747	0.316896	0.677843	0.0214228	0.484348	0.591142
cg26990835	MVP	0.129136	0.920551	-1.27891	0.33104	0.685169	0.022343	0.950803	0.591142
cg02307033	POLE4	0.682188	0.218179	0.402288	0.48035	0.675416	0.0214761	0.484348	0.800583
cg14194875	MGMT	-1.34097	0.0084219	-0.184585	0.793013	0.673079	0.0226497	0.200522	0.874052
cg12434587	MGMT	-0.971188	0.0160418	0.218738	0.720222	0.67627	0.0216771	0.200522	0.874052
cg26528128	POLR2E	8.24275	0.134002	3.39988	0.584912	0.679506	0.0205322	0.484348	0.874052
cg19739774	RPA3	0.639277	0.182305	0.162692	0.74508	0.67191	0.0209562	0.484348	0.874052
cg17945153	CCND3	-0.551717	0.28787	0.116842	0.824646	0.677124	0.0215003	0.514054	0.874052
cg12554573	PARP3	0.461453	0.462607	-0.140969	0.83909	0.676045	0.0223764	0.680304	0.874052
cg11330941	GEN1	2.13878	0.633018	-2.33869	0.631187	0.674112	0.023188	0.832919	0.874052
cg23163013	TP73	-0.386086	0.789702	-0.611809	0.69786	0.673034	0.0224947	0.940122	0.874052
cg00554702	CHEK1	-0.259411	0.911755	0.540312	0.836143	0.671775	0.0233615	0.950803	0.874052
cg20765408	PARP4	0.0519917	0.901044	-0.0248708	0.956491	0.674202	0.0225279	0.950803	0.956491
