# Supplementary material for: Methylome analyses of three glioblastoma cohorts reveal chemotherapy sensitivity markers within DDR genes
Source: Cancer Med. 2020 Sep 29;9(22):8373–85. doi: 10.1002/cam4.3447 (PMC7666733; doi:10.1002/cam4.3447)
Supplement: Supplementary file 4 — Data S4 [file CAM4-9-8373-s004.xlsx]

## Sheet: TMZ OS
CpG	gene	CpG coefficient	CpG p-value	multivar. coefficient	multivar. p-value	multivar. c-index	SEM (c)	BH adj CpG p-value	BH adj multivar. p-value
cg20765408	PARP4	2.41006	0.0210565	2.45532	0.0252395	0.638565	0.0488682	0.208584	0.23999
cg12434587	MGMT	-1.38157	0.025245	-0.202316	0.828528	0.613453	0.0490709	0.208584	0.899451
cg14194875	MGMT	-1.74636	0.0331136	-0.343355	0.766062	0.652018	0.0428886	0.208584	0.899451
cg11330941	GEN1	-20.7238	0.0433986	-14.8907	0.166664	0.618834	0.052998	0.208584	0.501956
cg04728789	CSNK1E	-3.93486	0.0454415	-4.64449	0.0260585	0.650224	0.0453056	0.208584	0.23999
cg26825849	CUL4A	-1.82954	0.0500601	-1.99449	0.0417441	0.64574	0.0504439	0.208584	0.260901
cg25999604	XRCC3	-1.72556	0.0727484	-2.57242	0.0287988	0.66278	0.0472218	0.23618	0.23999
cg26990835	MVP	4.55626	0.0755777	3.97864	0.0965834	0.649327	0.0475513	0.23618	0.482917
cg13943358	TP73	-4.52556	0.10422	-3.74315	0.192838	0.623318	0.0465999	0.289499	0.501956
cg14289863	SMC5	-1.51744	0.15481	-1.37972	0.200783	0.639462	0.0454706	0.387024	0.501956
cg23193616	XRCC3	-1.29808	0.184406	-1.4943	0.156597	0.626009	0.0514316	0.419104	0.501956
cg12554573	PARP3	-1.72139	0.238553	-1.16178	0.4235	0.61435	0.0409817	0.496985	0.863989
cg04706276	EXO1	-6.78385	0.332287	-3.90974	0.564414	0.616143	0.0561629	0.598548	0.899451
cg00778920	PRPF19	-3.58585	0.335187	-1.02786	0.796166	0.615247	0.050949	0.598548	0.899451
cg18597188	XRCC3	-1.02955	0.387071	-1.75186	0.193228	0.624215	0.0481006	0.645119	0.501956
cg03050669	TP73	1.17862	0.50628	1.48207	0.377185	0.623318	0.051337	0.730148	0.857239
cg23163013	TP73	1.10002	0.508753	0.728039	0.632788	0.586547	0.0565068	0.730148	0.899451
cg00554702	CHEK1	-3.69613	0.544155	-3.43661	0.597175	0.611659	0.0524329	0.730148	0.899451
cg26528128	POLR2E	-8.59743	0.564848	-6.29237	0.648899	0.616143	0.0491247	0.730148	0.899451
cg16121177	EXO1	-1.49819	0.595554	0.00065015	0.999821	0.638565	0.0490264	0.730148	0.999821
cg13110239	CSNK1E	-1.40616	0.613324	-2.24819	0.449274	0.64843	0.0442139	0.730148	0.863989
cg19739774	RPA3	0.37413	0.714205	0.213912	0.843754	0.577578	0.0509156	0.777442	0.899451
cg17945153	CCND3	-0.351475	0.715247	-0.161111	0.863473	0.609865	0.0415256	0.777442	0.899451
cg02307033	POLE4	-0.197942	0.842079	0.707713	0.486576	0.613453	0.0509123	0.866597	0.868886
cg20919922	POLE4	-0.141769	0.866597	0.187264	0.82682	0.61704	0.0512252	0.866597	0.899451

## Sheet: TMZ PFS
CpG	gene	CpG coefficient	CpG p-value	multivar. coefficient	multivar. p-value	multivar. c-index	SEM (c)	BH adj CpG p-value	BH adj multivar. p-value
cg12434587	MGMT	-1.9257	0.00167185	-0.717203	0.447388	0.669039	0.0458915	0.0407218	0.877614
cg14194875	MGMT	-2.29927	0.00325775	-0.936005	0.380712	0.69395	0.0444315	0.0407218	0.877614
cg11330941	GEN1	-18.7475	0.067409	-13.8859	0.205395	0.642349	0.0424163	0.561741	0.877614
cg04728789	CSNK1E	-2.63766	0.170485	-3.66502	0.061377	0.677936	0.0452453	0.864334	0.877614
cg17945153	CCND3	-1.10142	0.222491	-1.213	0.169942	0.687722	0.0453227	0.864334	0.877614
cg20765408	PARP4	1.17352	0.242077	0.77893	0.474823	0.640569	0.0462087	0.864334	0.877614
cg00778920	PRPF19	-4.10583	0.287745	-2.03028	0.615822	0.626335	0.0473951	0.864334	0.877614
cg26825849	CUL4A	-0.957554	0.307646	-1.07515	0.263786	0.649466	0.0435785	0.864334	0.877614
cg13943358	TP73	-2.38819	0.352337	-1.95491	0.446397	0.653915	0.0506266	0.864334	0.877614
cg25999604	XRCC3	-0.862452	0.416172	-1.82062	0.146841	0.673488	0.045709	0.864334	0.877614
cg03050669	TP73	1.52474	0.421541	1.98194	0.26587	0.66637	0.0403735	0.864334	0.877614
cg23163013	TP73	1.06177	0.509615	1.18854	0.423877	0.635231	0.0456642	0.864334	0.877614
cg12554573	PARP3	-0.775852	0.56955	0.890862	0.507708	0.649466	0.0381263	0.864334	0.877614
cg14289863	SMC5	-0.468036	0.619944	0.127152	0.894722	0.623665	0.0501816	0.864334	0.894722
cg00554702	CHEK1	-3.06335	0.639975	-3.97329	0.588171	0.661032	0.0507284	0.864334	0.877614
cg23193616	XRCC3	-0.460682	0.646423	-0.851242	0.422003	0.63968	0.0456436	0.864334	0.877614
cg16121177	EXO1	-1.21824	0.671579	-0.798879	0.78199	0.649466	0.051967	0.864334	0.877614
cg13110239	CSNK1E	-1.08952	0.691109	-2.80806	0.331805	0.671708	0.0424874	0.864334	0.877614
cg26528128	POLR2E	-5.18067	0.730626	-3.89486	0.781761	0.659253	0.043792	0.864334	0.877614
cg26990835	MVP	0.8471	0.74438	-0.892428	0.715976	0.624555	0.0451932	0.864334	0.877614
cg20919922	POLE4	-0.23672	0.763312	-0.246726	0.75734	0.653025	0.0463586	0.864334	0.877614
cg19739774	RPA3	0.249003	0.782422	0.18901	0.842509	0.620996	0.0495603	0.864334	0.877614
cg02307033	POLE4	-0.206723	0.822172	0.37872	0.679975	0.629004	0.0508664	0.864334	0.877614
cg04706276	EXO1	-1.52802	0.829761	-1.532	0.828143	0.620996	0.048338	0.864334	0.877614
cg18597188	XRCC3	0.0472169	0.973115	-0.938658	0.543011	0.642349	0.0445945	0.973115	0.877614

## Sheet: RT OS
CpG	gene	CpG coefficient	CpG p-value	multivar. coefficient	multivar. p-value	multivar. c-index	SEM (c)	BH adj CpG p-value	BH adj multivar. p-value
cg13943358	TP73	-5.74132	0.0215042	-5.79854	0.0114471	0.571195	0.049292	0.408605	0.286178
cg17945153	CCND3	-1.76497	0.0326884	-1.63419	0.0609532	0.596563	0.0496753	0.408605	0.688407
cg14289863	SMC5	1.6486	0.060446	1.50842	0.127594	0.601473	0.0486163	0.503717	0.688407
cg26990835	MVP	-4.16205	0.111704	-3.51676	0.240337	0.594926	0.0578063	0.689113	0.688407
cg20919922	POLE4	0.875107	0.200549	0.769869	0.247827	0.56383	0.048897	0.689113	0.688407
cg03050669	TP73	-2.80117	0.22712	-2.69216	0.209491	0.581833	0.0488309	0.689113	0.688407
cg13110239	CSNK1E	-2.65563	0.240833	-3.40795	0.144603	0.564648	0.0440788	0.689113	0.688407
cg04706276	EXO1	-6.88882	0.253554	-10.0306	0.129549	0.575286	0.045067	0.689113	0.688407
cg14194875	MGMT	-0.898743	0.27091	-0.490278	0.673752	0.527823	0.0475146	0.689113	0.84219
cg02307033	POLE4	0.850644	0.275645	0.676966	0.377373	0.570376	0.0508464	0.689113	0.754994
cg04728789	CSNK1E	-1.25845	0.436791	-1.9658	0.239882	0.559738	0.0421626	0.848597	0.688407
cg16121177	EXO1	-2.31886	0.445678	-3.21805	0.338007	0.563011	0.0439356	0.848597	0.754994
cg11330941	GEN1	5.50977	0.525923	3.71144	0.661344	0.536007	0.0507102	0.848597	0.84219
cg12434587	MGMT	-0.398332	0.529068	0.251363	0.787875	0.525368	0.0527611	0.848597	0.856386
cg12554573	PARP3	0.709613	0.539166	0.893406	0.448414	0.57365	0.0465684	0.848597	0.754994
cg00554702	CHEK1	-1.89647	0.543102	-2.35179	0.471466	0.576105	0.0462241	0.848597	0.754994
cg20765408	PARP4	0.408615	0.627787	0.644996	0.469002	0.554828	0.0423225	0.87624	0.754994
cg00778920	PRPF19	1.79327	0.659486	1.13401	0.780728	0.536007	0.0508336	0.87624	0.856386
cg26528128	POLR2E	3.87222	0.668464	4.0766	0.646773	0.53928	0.0428171	0.87624	0.84219
cg25999604	XRCC3	-0.390511	0.717083	-0.957122	0.406027	0.554828	0.0486437	0.87624	0.754994
cg23193616	XRCC3	0.366023	0.736041	-0.0468133	0.967032	0.532733	0.0457707	0.87624	0.967032
cg26825849	CUL4A	-0.224105	0.795119	-0.556393	0.522826	0.536825	0.04247	0.903544	0.768862
cg19739774	RPA3	0.230076	0.846703	-0.0885229	0.942403	0.555646	0.0485064	0.9136	0.967032
cg18597188	XRCC3	-0.18601	0.877056	-0.913291	0.483196	0.551555	0.0456032	0.9136	0.754994
cg23163013	TP73	0.0251593	0.990891	-0.684103	0.767645	0.53928	0.0496879	0.990891	0.856386

## Sheet: RT PFS
CpG	gene	CpG coefficient	CpG p-value	multivar. coefficient	multivar. p-value	multivar. c-index	SEM (c)	BH adj CpG p-value	BH adj multivar. p-value
cg13943358	TP73	-3.89968	0.070928	-4.77271	0.0240936	0.605588	0.0507406	0.838018	0.60234
cg13110239	CSNK1E	-3.42069	0.135027	-3.31648	0.175832	0.548069	0.0535096	0.838018	0.915555
cg04706276	EXO1	-9.2455	0.135944	-8.08468	0.215829	0.57272	0.0520038	0.838018	0.915555
cg00554702	CHEK1	-4.10176	0.154326	-3.70541	0.234968	0.562859	0.0523507	0.838018	0.915555
cg26528128	POLR2E	-9.65758	0.23522	-9.21428	0.280209	0.57765	0.0470654	0.838018	0.915555
cg16121177	EXO1	-3.31303	0.285653	-2.57475	0.40167	0.571898	0.0463158	0.838018	0.915555
cg14194875	MGMT	0.782701	0.321738	-0.187813	0.871117	0.535744	0.0468092	0.838018	0.930532
cg12434587	MGMT	0.623152	0.329091	-0.180884	0.846094	0.552177	0.0516136	0.838018	0.930532
cg04728789	CSNK1E	-1.5659	0.336051	-1.30873	0.436222	0.559573	0.0530045	0.838018	0.915555
cg12554573	PARP3	0.974059	0.3855	0.766982	0.500176	0.566146	0.0500587	0.838018	0.915555
cg00778920	PRPF19	-3.01171	0.387386	-2.10908	0.556081	0.564503	0.0527935	0.838018	0.915555
cg11330941	GEN1	-6.04163	0.402249	-4.6438	0.55178	0.530813	0.0465435	0.838018	0.915555
cg18597188	XRCC3	-0.879291	0.470096	-0.498407	0.693608	0.544782	0.0512199	0.855513	0.915555
cg20765408	PARP4	0.620485	0.520751	0.347528	0.719217	0.549712	0.0555921	0.855513	0.915555
cg20919922	POLE4	0.417959	0.556982	0.375751	0.593976	0.541495	0.0529561	0.855513	0.915555
cg17945153	CCND3	-0.481134	0.570549	-0.780604	0.37743	0.552999	0.047365	0.855513	0.915555
cg02307033	POLE4	0.42856	0.612826	0.560823	0.51295	0.548891	0.0522622	0.855513	0.915555
cg14289863	SMC5	-0.45565	0.636828	-0.0869311	0.930532	0.542317	0.0491136	0.855513	0.930532
cg23163013	TP73	-1.0378	0.650795	-0.985818	0.660556	0.543139	0.0469598	0.855513	0.915555
cg19739774	RPA3	0.401518	0.715984	0.865019	0.44457	0.560394	0.0483271	0.855513	0.915555
cg25999604	XRCC3	-0.402794	0.718631	-0.124952	0.913728	0.548891	0.0501971	0.855513	0.930532
cg23193616	XRCC3	0.335393	0.761159	0.605287	0.596844	0.557108	0.0447882	0.864953	0.915555
cg26990835	MVP	-0.487557	0.845679	-2.11176	0.437496	0.566968	0.0421616	0.912899	0.915555
cg26825849	CUL4A	-0.126396	0.878053	0.108663	0.900757	0.558751	0.0438664	0.912899	0.930532
cg03050669	TP73	-0.223427	0.912899	-0.723176	0.732444	0.56779	0.0483653	0.912899	0.915555
